# Supplementary material for: Demography of the Giant Otter (Pteronura brasiliensis) in Manu National Park, South-Eastern Peru: Implications for Conservation
Source: PLoS One. 2014 Aug 27;9(8):e106202. doi: 10.1371/journal.pone.0106202 (PMC4146611; doi:10.1371/journal.pone.0106202)
Supplement: Table S1 — Cohort analysis and life table. (XLS) [file pone.0106202.s001.xls]

## Sheet: Sheet1
Survivorship Schedule
		1991 Cohort									1992 Cohort														1993 Cohort								1994 Cohort										1995 Cohort
		O1	O2	O3	O4	J1	Segundo ♂	C23	Dedo ♂		Clarito	Ancuelo	Oso	J2	Blanquito	Negrito	MA1	MA2	C14	C15	Botatita ♀	Schwarzer	L1		Triangelito	O5	O6	Cincuenta ♀	Setenta	Uno ♂	J3		Alce	Doppel ♂	J4	Barriga ♀	Ochenta ♀	C9	C10	Marcel	Primero		O7	O8	O9	Dos	Once/Quatro	Doce	Raya ♂
0.5		1	1	1	1	1	1	1	1		1	1	1	1	1	1	1	1	1	1	1	1	1		1	1	1	1	1	1	1		1	1	1	1	1	1	1	1	1		1	1	1	1	1	1	1
1.5		dead	dead	dead	dead	dead	1	dead	1		dead	1	1	dead	1	1	dead	dead	dead	dead	1	1	1		1	dead	dead	1	1	1	1		dead	1	dead	1	dead	dead	dead	1	1		dead	dead	dead	1	1	dead	1
2.5							1		1			dead	dead		1	dead					1	1	dead		1			dead	1	1	dead			1		1				1	1					dead	1		1
3.5							1		1						1						1	dead			1				1	1				1		1				dead	dead						dead		1
4.5							1		1						1						1				dead				dead	1				1		1													1
5.5							1		1						dead						1									1				1		1													1
6.5							1		1												1									dead				1		1													1
7.5							1		1												1									Stubs ♂				1		1													1
8.5							1		1												1													1		1													1
9.5							1		1												1													1		1													1
10.5							dead		1												1													1		1													dead
11.5							Nuevo ♂		1												dead													1		1													Ola ♂
12.5									1												Ivy ♀													1		dead
13.5									1																									dead
14.5									1
15.5									1
16.5									dead
Fecundity Schedule (minimum no. of cubs)
		1991 Cohort									1992 Cohort														1993 Cohort								1994 Cohort										1995 Cohort
		O1	O2	O3	O4	J1	Segundo ♂	C23	Dedo ♂		Clarito	Ancuelo	Oso	J2	Blanquito	Negrito	MA1	MA2	C14	C15	Botatita ♀	Schwarzer	L1		Triangelito	O5	O6	Cincuenta ♀	Setenta	Uno ♂	J3		Alce	Doppel ♂	J4	Barriga ♀	Ochenta ♀	C9	C10	Marcel	Primero		O7	O8	O9	Dos	Once/Quatro	Doce	Raya ♂
0.5		0	0	0	0	0	0	0	0		0	0	0	0	0	0	0	0	0	0	0	0	0		0	0	0	0	0	0	0		0	0	0	0	0	0	0	0	0		0	0	0	0	0	0	0
1.5							0		0			0	0		0	0					0	0	0		0			0	0	0	0			0		0				0	0					0	0		0
2.5							0		0						0						0	0			0				0	0				0		0				0	0						0		0
3.5							0		0						0						0				0				0	0				0		0													0
4.5							0		0						0						0									1				2		0													1
5.5							3		0												0									2				1		0													3
6.5							3		1												2									Stubs ♂				2		0													0
7.5							2		?												0													3		0													1
8.5							3		4												0													2		0													0
9.5							3		3												1													2		0													3
10.5							Nuevo ♂		6												0													3		2													Ola ♂
11.5									3												Ivy ♀													3		1
12.5									2																									2
13.5									2
14.5									2
15.5									2
