# Supplementary material for: Demography of the Giant Otter (Pteronura brasiliensis) in Manu National Park, South-Eastern Peru: Implications for Conservation
Source: PLoS One. 2014 Aug 27;9(8):e106202. doi: 10.1371/journal.pone.0106202 (PMC4146611; doi:10.1371/journal.pone.0106202)
Supplement: Table S2 — Breeding pair duration and reproductive success. (XLS) [file pone.0106202.s002.xls]

## Sheet: Sheet1
Pair duration and reproductive success
(?) = sex not identified, From = first sighting together in non-transient grp, Until = last sighting together (not nec. wt. cubs), Duration = in years, Total cubs (surviving at time of summer census), E - existing at initiation of study, M - male coming in, P - female philopatry, N - new group
Cocha	Otter ♂	Otter ♀	From	Until	Duration	Total cubs
Otorongo	Assi	Latino	?-1988	1991	>3.5	≥10	E
Otorongo	Nuevo	Triangel	1991	1992	1.5	3	M, P
Otorongo	Nuevo	Isla	1993	1996-?	4-6	≥11	P
Otorongo	Hueco	Isla	?-1999	2000	2-4	≥4	M
Otorongo	Hueco	Microbio	2001	2003	3	4	P
Otorongo	Diablo	Batman	2004	2006-?	>3	≥6	M, P
Lagarto	Terzera	Pua	1992	1993	2	1	N
Lagarto	Raya	Anzuelo	?-1999	2002	>4	≥5	N
Lagarto	Olita	Anzuelo	2003	2007-?	5	8	M
Garza	Gordo	Barriga	2004	2006-?	≥3	≥3	M, P
Juarez/Garza	Linea	Uro	?-1989	1992	≥4	2	E
Juarez/Garza	Ave	Hanni	1992	1996-?	>5	≥7	N
Juarez	Gancho2	Daga	2000	2001	2	1	N, P
Juarez	Gancho2	Doble	2002	2002	1	2	N
Tipishca	Pintura	Manito	2004	2008?-?	>5	≥8	M
Sacarita	Pez	Punto	1992	1996-?	>5	≥4	N
Salvador	Viejo	Salvadora	?-1989	1992	≥4	≥4	E
Salvador	Linea	Salvadora	1993	1996-?	>4	0	M
Salvador	Dedo	Encarna	?-1997	2006	>10	≥25∞	N
Salvador	Firecat	Mbili	2008	2009-?	>2	≥8 Lisa	M, P
Cashu	Corte	Paloma	?-1991	1997	≥7	≥19	E
Cashu	Doppel	Cashu	1998	2006	9	21	N
Cashu	Tatu	Venus	2007	2007	1	1 Lisa	N
Cashu	Diablito	Roto	2008	2009-?	≥2	3 Lisa	N
Maisal	Gancho	Tres	?-1991	1996-?	>6	≥6	E
Maisal	Lago	Tres	?-1999	2000	>2	≥5	M
Maisal	Lago	Lava	2001	2003	3	7	P
Maisal	Trickster	Lava	2004	2004	1	3	M
Maisal	Ygriega	Blanca	2005?	2008?-?	3	≥7	M, P
Salvadorcillo	Ola	Diente	?-1999	2000	>2	≥3	N
Salvadorcillo	Caiman	Diente	2001	2003	3	5	M
Salvadorcillo	Caiman	Rocio	2004	2004	1	2	P
Salvadorcillo	Chupe	Rocio	2005	2006	2	0	M
Gallereta	Pepe	Tache	2002	2002	1	≥1	M
IDLV	Nomade	Ivy	2002	2002	1	2	M
Pirana	Lunes	Nada	?-1996	1999-?	>4	≥1	E
Pirana	Huecungo	Huasai	?-2000	2003-?	>4	≥3	N
IDLV	Miel	Ivy	2005	2006-?	≥2	≥1	M
Brasco	Tetra	Manito	2003	2003	>1	1	N
Pan./Gall.	Stubs	Tache	2003	2004	2	3	M
IDLV	?	Ivy	2000	2001	2	?	N
∞ incl. winter litter of 5 cubs
