# Supplementary material for: Demography of the Giant Otter (Pteronura brasiliensis) in Manu National Park, South-Eastern Peru: Implications for Conservation
Source: PLoS One. 2014 Aug 27;9(8):e106202. doi: 10.1371/journal.pone.0106202 (PMC4146611; doi:10.1371/journal.pone.0106202)
Supplement: Table S3 — Survivorship. (XLS) [file pone.0106202.s003.xls]

## Sheet: Sheet1
	Otter survival
	ID - unique identification number
	Otter - name of ind.
	Territory - where ind. was first seen, either born, immigrant, or resident:
		IDLV/Limonal = 1, Tipishca/Brasco = 2, Lagarto/Pinquen = 3, Garza/Juarez = 4, Garza = 5, Juarez = 6, Sacarita = 7, Sacarita/Demonio = 8, Otorongo/Panchita = 9, Salvador = 10, Salvadorcillo = 11, Panawea/Gallereta = 12, Cashu/Totora = 13, Maisal = 14, Pirana/Shintsiari = 15, Lower Manu River = 16, Upper Manu River = 17
	Sex - male = 1, female = 2, unknown = 3
	Reason in - resident = 1, born = 2, immigrant transient (≥1.5 yrs.) = 3, immigrant alpha (≥3.5yrs.) = 4
	Reason out - dead = 1, disappeared (dead or emigrant) = 2, seen alive = 3
	Year out natal terr. - unknown = 1, last seen still on natal terr. = 2
ID	Otter	Territory	Sex	Year in	Age in	Reason in	Year out	Year out natal terr.	Reason out
1	Latino	9	2	1988	≥3.5	1	1992	1	1
2	Assi	9	1	1988	≥3.5	1	1992	1	1
3	Mano	9	1	1988	0.5	2	1992	1990	2
4	Triangel	9	2	1987	0.5	2	1996	2	1
5	Nuevo	9	1	1991	≥3.5	4	1997	1	1
6	Isla	9	2	1990	0.5	2	2001	2	1
7	Twin	9	1	1990	0.5	2	1994	2	2
8	O 1	9	3	1991	0.5	2	1992	2	1
9	O 2	9	3	1991	0.5	2	1992	2	1
10	O 3	9	3	1991	0.5	2	1992	2	1
11	O 4	9	3	1991	0.5	2	1992	2	1
12	Clarito	9	3	1992	0.5	2	1993	2	1
13	Ancuelo	9	3	1992	0.5	2	1994	2	2
14	Oso	9	3	1992	0.5	2	1994	2	2
15	Triangelito	9	3	1993	0.5	2	1997	2	2
16	O 5	9	3	1993	0.5	2	1994	2	1
17	O 6	9	3	1993	0.5	2	1994	2	1
18	Alce	9	3	1994	0.5	2	1995	2	1
19	Puntito	9	3	1988	0.5	2	1989	2	1
20	O 7	9	3	1995	0.5	2	1996	2	1
21	O 8	9	3	1995	0.5	2	1996	2	1
22	O 9	9	3	1995	0.5	2	1996	2	1
23	O 10 Piraña	9	3	1996	0.5	2	2000	2	2
24	O 11 Bumer.	9	3	1996	0.5	2	1997	2	1
25	O 12 Otto	9	3	1996	0.5	2	1997	2	1
26	Hueco	14	1	1991	≥1.5	1	2004	1	1
27	Microbio	9	2	1999	2.5	1	2004	2	1
28	Triple	9	1	1999	1.5	1	2001	2	2
29	Sucio	9	3	1999	1.5	1	2001	2000	2
30	Harpon	9	3	1999	0.5	2	2003	2	2
31	Roto	9	2	1999	0.5	2	2009	2001	3
32	Trebol	9	3	1999	0.5	2	2004	2002	2
33	Batman	9	2	1999	0.5	2	2007	2	1
34	Tres Dedos	9	2	2001	0.5	2	2006	2005	2
35	Jirafa	9	2	2002	0.5	2	2007	2	2
36	O 13	9	3	2002	0.5	2	2003	2	1
37	Freddy	9	1	2003	0.5	2	2007	2006	2
38	(O 14) Quad	9	2	2004	0.5	2	2007	2	2
39	(O 15) Hilo	9	1	2004	0.5	2	2007	2	2
40	Loko	9	3	2006	0.5	2	2008	2007	2
41	Peky	9	3	2006	0.5	2	2007	2	1
42	Moni	9	3	2006	0.5	2	2007	2	1
43	Chango	9	3	2006	0.5	2	2007	2	1
44	Negro	9	3	1988	0.5	2	1992	1990	2
45	Punto	9	2	1989	0.5	2	1997	1992	1
46	Pez	13	1	1991	≥1.5	1	1997	1	1
47	Z1 Primero	7	3	1994	0.5	2	1997	2	2
48	Z2 Nieve	7	3	1996	0.5	2	1999	2	2
49	Z3 Nube	7	2	1996	0.5	2	2002	2	1
50	Z4 Pisco Sour	7	3	1996	0.5	2	2001	2	2
51	Z 5	7	1	2000	≥1.5	1	2008	1	3
52	Z 6	7	3	2000	≥1.5	1	2002	1	2
53	Z 7	7	3	2000	≥1.5	1	2001	1	2
54	Z 8	7	3	2000	0.5	2	2004	2002	2
55	Z 9	8	3	2003	≥1.5	3	2004	1	2
56	Froth	8	1	2004	≥1.5	3	2006	1	2
57	Aguila	8	1	2004	≥1.5	3	2008	1	3
58	Corneta	8	3	2008	0.5	2	2008	2	3
59	MiniPS	8	3	2008	≥1.5	1	2008	1	3
60	Uro	4	2	1989	≥1.5	1	1993	1	1
61	J 1	4	3	1991	0.5	2	1992	2	1
62	J 2	4	3	1992	0.5	2	1993	2	1
63	Ave	7	1	1991	≥2.5	1	1997	1	1
64	Hanni	4	2	1989	0.5	2	2000	1991	1
65	J3	4	3	1993	0.5	2	1995	2	2
66	J 4	4	3	1994	0.5	2	1995	2	1
67	Barriga	4	2	1994	0.5	2	2006	2	1
68	Dos	4	3	1995	0.5	2	1997	2	2
69	J 7 Avesito	4	3	1996	0.5	2	1997	2	1
70	J 8	4	3	1996	0.5	2	1997	2	1
71	Schwarzer	7	3	1992	0.5	2	1995	2	2
72	Gotas	4	3	1999	≥1.5	1	2000	1	2
73	Daga	4	2	1999	2.5	1	2002	2	1
74	Solo	6	3	2001	0.5	2	2002	2	1
75	Gancho2	13	1	1998	≥1.5	1	2008	1	3
76	J9	6	3	2002	0.5	2	2003	2	1
77	J10	6	3	2002	0.5	2	2003	2	1
78	J11	5	3	2004	0.5	2	2007	2	2
79	J12	5	3	2004	0.5	2	2007	2	3
80	J13	5	3	2005	0.5	2	2006	2	1
81	Terzera	4	1	1989	≥1.5	1	1994	1	1
82	Pua	9	2	1988	0.5	2	1994	1990	1
83	L 1	3	3	1992	0.5	2	1994	2	2
84	C 13 Raya	13	1	1995	0.5	2	2003	1998	1
85	Anzuelo	3	2	1999	≥3.5	4	2007	1	3
86	Pintura	3	1	1999	0.5	2	2008	2002	3
87	L 6	3	3	2000	0.5	2	2001	2	1
88	Ojos	3	3	2000	0.5	2	2003	2	2
89	Mack	3	3	2000	0.5	2	2002	2	2
90	Suri	3	3	2002	0.5	2	2006	2	2
91	Busy	3	2	2003	0.5	2	2007	2	3
92	(L7) Pinquen	3	3	2004	0.5	2	2006	2	2
93	(L8) Buho	3	3	2004	0.5	2	2007	2	2
94	(L9) Neptuno	3	3	2004	0.5	2	2007	2	2
95	(L10) Lagarto	3	3	2004	0.5	2	2007	2	3
96	L11	3	3	2004	0.5	2	2005	2	1
97	L12	3	3	2006	0.5	2	2007	2	3
98	L13	3	3	2006	0.5	2	2007	2	1
99	Viejo	10	1	1985	≥1.5	1	1993	1	1
100	Salvadora	10	2	1991	≥3.5	1	1997	1	1
101	Gorbata	10	2	1990	0.5	2	1997	2	2
102	Horizontal	10	2	1990	0.5	2	1993	2	2
103	Blanquito	10	3	1992	0.5	2	1997	2	2
104	Negrito	10	3	1992	0.5	2	1994	2	2
105	Gota	10	3	1991	≥1.5	1	1992	1	2
106	Estrella	10	3	1991	≥1.5	1	1992	1	2
107	Linea	4	1	1989	≥1.5	1	1997	1	1
108	Rio	10	3	1991	≥1.5	1	1994	1	2
109	Dedo	13	1	1991	0.5	2	2007	1993	1
110	Encarna	10	2	1997	≥3.5	4	2008	1	1
111	Flecha	10	1	1998	≥1.5	1	2003	1	2
112	Llave	10	1	1998	≥1.5	1	2001	1	2
113	Puente	10	2	1998	≥1.5	1	2006	1	2
114	Doble	10	2	1997	0.5	2	2007	1999	3
115	Nomade	10	3	1998	≥1.5	1	2003	1	2
116	Bulbo	10	1	1999	0.5	2	2002	2	2
117	Lluvia	10	3	1999	0.5	2	2001	2	2
118	Gollum	10	2	1999	0.5	2	2001	2000	2
119	Agua	10	2	1999	0.5	2	2003	2	2
120	Diablo	10	1	2000	0.5	2	2007	2003	1
121	Tanto	10	3	2000	0.5	2	2002	2	2
122	Ygriega	10	1	2000	0.5	2	2008	2003	3
123	Trueno	10	1	2001	0.5	2	2006	2004	3
124	Splash	10	2	2001	0.5	2	2005	2004	2
125	Reflejo	10	1	2001	0.5	2	2004	2	2
126	Luna	10	1	2001	0.5	2	2004	2003	2
127	SAL 2	10	3	2001	0.5	2	2002	2	1
128	SAL 3	10	3	2001	0.5	2	2002	2	1
129	Queso	10	1	2002	0.5	2	2006	2	2
130	Diablito	10	1	2002	0.5	2	2009	2005	3
131	Firefly	10	1	2002	0.5	2	2006	2	2
132	Helice	10	1	2003	0.5	2	2006	2	2
133	Tatu	10	1	2003	0.5	2	2008	2006	2
134	(SAL 4) Mbili	10	2	2004	0.5	2	2009	2	3
135	Lefty	10	1	2004	0.5	2	2007	2	2
136	Cobweb	10	1	2005	0.5	2	2006	2	1
137	Ganso	10	1	2005	0.5	2	2009	2008	2
138	Chuspy	10	1	2006	0.5	2	2009	2	2
139	Sorvete	10	2	2006	0.5	2	2007	2	1
140	Firecat	10	1	2007	≥3.5	4	2009	1	3
141	Liam	10	1	2008	0.5	2	2009	2	3
142	Noel/Marty	10	1	2008	0.5	2	2009	2	3
143	Sammy	10	2	2008	0.5	2	2009	2	3
144	Queso2	10	1	2009	0.5	2	2009	2	3
145	Babera	10	3	2009	0.5	2	2009	2	3
146	Diente2	10	2	2009	0.5	2	2009	2	3
147	Manchas	10	1	2009	0.5	2	2009	2	3
148	Papa Noel	10	3	2009	0.5	2	2009	2	3
149	Paloma	13	2	1991	≥3.5	1	1998	1	1
150	Corte	13	1	1991	≥3.5	1	1998	1	1
151	Cinquenta	13	2	1993	0.5	2	1995	2	2
152	Ochenta	13	2	1994	0.5	2	1995	2	1
153	Setenta	13	3	1993	0.5	2	1997	2	2
154	Uno	13	1	1993	0.5	2	1996	2	2
155	C 9	13	3	1994	0.5	2	1995	2	1
156	C 10	13	3	1994	0.5	2	1995	2	1
157	Once/Quatro	13	3	1995	0.5	2	1998	2	2
158	Doce	13	3	1995	0.5	2	1996	2	1
159	Segundo	13	1	1991	0.5	2	1995	2	2
160	C 23	13	3	1991	0.5	2	1992	2	1
161	C25	13	3	1990	0.5	2	1992	2	2
162	C 14	13	3	1992	0.5	2	1993	2	1
163	C 15	13	3	1992	0.5	2	1993	2	1
164	Botatita	13	2	1992	0.5	2	1996	2	2
165	C 16	13	3	1996	0.5	2	1997	2	1
166	Joven	13	3	1996	0.5	2	1997	2	1
167	Fantasma	13	3	1996	0.5	2	1998	2	2
168	Doppel	9	1	1994	0.5	2	2007	1997	1
169	Cashu	13	2	1998	≥3.5	4	2007	1	1
170	Hermano	13	1	1998	0.5	2	2002	2	2
171	Centra	13	2	1998	0.5	2	2000	2	2
172	Gordo	13	1	1999	0.5	2	2007	2003	3
173	Macho	13	1	2000	0.5	2	2004	2	2
174	Joven2	13	3	2000	0.5	2	2002	2001	2
175	Faintwo	13	1	2001	0.5	2	2005	2	2
176	C 19	13	3	2001	0.5	2	2002	2	1
177	C 20	13	1	2001	0.5	2	2002	2	1
178	Faintone	13	1	2002	0.5	2	2006	2005	2
179	Cruz	13	2	2002	0.5	2	2008	2007	2
180	Stripe	13	2	2003	0.5	2	2008	2005	2
181	Splotch	13	1	2003	0.5	2	2009	2005	3
182	Carbon	13	1	2004	0.5	2	2007	2	2
183	Hache	13	2	2004	0.5	2	2006	2	2
184	(C 21) Achica	13	1	2004	0.5	2	2007	2	2
185	C21	13	3	2005	0.5	2	2006	2	1
186	C22	13	3	2005	0.5	2	2006	2	1
187	C23 Petunia	13	2	2005	0.5	2	2007	2006	2
188	C24	13	3	2006	0.5	2	2007	2	1
189	Roll	13	3	2006	0.5	2	2007	2	1
190	Ze	13	3	2006	0.5	2	2007	2	1
191	Venus	13	2	2007	≥3.5	4	2008	1	2
192	Bellona	13	3	2007	0.5	2	2008	2	1
193	Obama	13	3	2008	0.5	2	2009	2	3
194	Relampago	13	3	2009	0.5	2	2009	2	3
195	Necklace	13	3	2009	0.5	2	2009	2	3
196	Ubre	14	3	1993	≥1.5	1	1995	1	2
197	Marcel	14	3	1994	0.5	2	1997	2	2
198	Gancho	14	1	1991	≥3.5	1	1997	1	1
199	Tres	14	2	1991	≥3.5	1	2001	1	1
200	Bota	14	3	1991	≥1.5	1	1994	1	2
201	Coma	14	3	1991	≥1.5	1	1994	1	2
202	Lago	14	1	1999	≥3.5	1	2004	1	1
203	Lava	14	2	1999	≥1.5	1	2005	1	1
204	Piteni	14	3	1999	≥1.5	1	2003	1	2
205	Lapiz	14	3	1999	≥1.5	1	2000	1	2
206	MA 7	14	3	1999	0.5	2	2001	2	2
207	MA 8	14	3	1999	0.5	2	2000	2	1
208	Chispa	14	2	1999	0.5	2	2003	2	2
209	Chakira	14	3	2000	0.5	2	2003	2002	2
210	Ziggy	14	1	2000	0.5	2	2003	2002	2
211	MA 13	14	3	2002	0.5	2	2003	2	1
212	Cola	14	3	2002	0.5	2	2005	2	2
213	MA15 Blanca	14	2	2002	0.5	2	2008	2	3
214	MA 16	14	3	2002	0.5	2	2005	2	2
215	MA 17	14	3	2003	0.5	2	2004	2	1
216	MA 18	14	3	2003	0.5	2	2004	2	1
217	MA 19	14	3	2003	0.5	2	2004	2	1
218	Trickster	14	3	2004	≥3.5	4	2005	1	2
219	Fire	14	3	2004	0.5	2	2007	2006	2
220	Doti	14	3	2004	0.5	2	2007	2	2
221	Te	14	3	2004	0.5	2	2007	2	2
222	MA20 (MA17 Jorge)	14	3	2005	0.5	2	2007	2	2
223	MA21(RobTresIslas)	14	3	2005	0.5	2	2008	2	3
224	MA22 (MA19 Jorge)	14	3	2006	0.5	2	2008	2	2
225	MA23 (MA20 Jorge)	14	3	2006	0.5	2	2007	2	1
226	Serrucho	14	3	2007	0.5	2	2008	2	3
227	MA24	14	3	2007	0.5	2	2008	2	1
228	P 1	15	3	1992	≥1.5	1	1994	1	1
229	P 2	15	3	1992	≥1.5	1	1994	1	1
230	P 3	15	3	1992	≥1.5	1	1993	1	2
231	Quartero	15	3	1996	≥1.5	1	1997	1	2
232	Lunes	15	2	1996	≥3.5	4	2000	1	1
233	Poquito	15	3	1996	≥1.5	1	1997	1	2
234	Nada	15	1	1996	≥3.5	1	2000	1	1
235	P 5	15	3	1999	0.5	2	2000	2	1
236	Huasai	15	2	2000	≥3.5	1	2004	1	2
237	Huecungo	15	1	2000	≥3.5	1	2006	1	2
238	P 6	15	3	2000	0.5	2	2001	2	1
239	P 7	15	3	2000	0.5	2	2002	2	2
240	Camisa	15	3	2001	0.5	2	2003	2	2
241	Branco	15	3	2006	≥1.5	3	2007	1	2
242	Victoria	17	3	2002	≥1.5	3	2003	1	2
243	Noche	17	1	2002	≥1.5	3	2003	1	2
244	Blanco	7	3	1991	≥1.5	1	1993	1	2
245	LI 1	1	1	1991	≥2.5	1	1993	1	2
246	LI 2	1	2	1992	≥3.5	1	1993	1	2
247	LI 3	1	3	1992	0.5	2	1993	2	1
248	LI 4	1	3	1992	0.5	2	1993	2	1
249	Ivy	1	2	2000	≥1.5	3	2006	1	3
250	IV 1	1	3	2000	≥1.5	3	2002	1	2
251	IV 2	1	3	2000	≥1.5	3	2002	1	2
252	IV 4	1	3	2002	≥1.5	1	2004	1	2
253	IV 5	1	3	2002	≥1.5	1	2004	1	2
254	IV 6	1	3	2002	0.5	2	2004	2	2
255	Collar	1	3	2002	0.5	2	2005	2	2
256	IV 8	1	3	2004	≥1.5	1	2006	1	2
257	Miel	1	1	2005	≥3.5	4	2006	1	3
258	IV9	1	3	2006	≥1.5	1	2006	1	3
259	IV10	1	3	2006	≥1.5	1	2006	1	3
260	Fuego	1	1	1999	≥1.5	1	2003	1	2
261	LI 5▪	1	3	2002	≥1.5	3	2003	1	2
262	Orejonⁿ	1	3	2005	≥1.5	3	2006	1	3
263	Monedasⁿ	1	3	2005	≥1.5	3	2006	1	2
264	LI7 ⁿ∞	1	3	2005	≥1.5	3	2006	1	3
265	LI 8∞	1	3	2006	≥1.5	3	2006	1	3
266	Magia	3	3	1999	≥1.5	3	2003	1	2
267	Tetra	2	1	2003	≥3.5	4	2004	1	1
268	Duo	2	3	2003	0.5	2	2007	2	2
269	Cascade	2	1	2003	≥1.5	1	2007	1	2
270	Manito	2	2	2003	≥3.5	4	2008	1	3
271	(B2) Tippi	2	3	2004	0.5	2	2006	2	2
272	(B3) Bippi	2	3	2004	0.5	2	2006	2	3
273	Michi	2	3	2005	0.5	2	2008	2	3
274	T1	2	3	2006	0.5	2	2007	2	1
275	Pinky	2	1	2003	≥1.5	1	2006	1	2
276	Diente	11	2	1999	≥3.5	4	2004	1	1
277	Ola	11	1	1999	≥3.5	4	2001	1	1
278	Cuco	11	3	1999	≥1.5	1	2005	1	2
279	Amigdala	11	3	1999	≥1.5	1	2000	1	2
280	Rocio	11	2	2000	0.5	2	2007	2	1
281	Olita	11	1	2000	0.5	2	2007	2002	3
282	SC 1	11	3	2000	0.5	2	2001	2	1
283	Caiman	11	1	2001	≥3.5	4	2005	1	1
284	SC 2	11	3	2001	0.5	2	2002	2	1
285	Pitapunto	11	3	2002	0.5	2	2005	2	2
286	SC 4 Amoeba	11	3	2003	0.5	2	2006	2	2
287	SC 5 Lagrima	11	3	2003	0.5	2	2006	2	2
288	SC 6	11	3	2003	0.5	2	2004	2	1
289	SC 7 Cillo	11	3	2004	0.5	2	2007	2	2
290	SC 8 Alien	11	3	2004	0.5	2	2007	2	2
291	Paniro	14	3	1999	≥1.5	1	2004	1	2
292	Chupe	11	1	2003	≥1.5	3	2007	1	3
293	Pepe	16	1	1999	≥3.5	4	2004	1	1
294	Tache	12	2	1999	≥1.5	1	2004	1	3
295	PA 4	12	3	2001	≥1.5	1	2003	1	2
296	PA 5	12	3	2001	≥1.5	1	2002	1	2
297	PA 6	12	3	2001	≥1.5	1	2002	1	2
298	Chips	12	3	2002	≥1.5	1	2007	1	3
299	Stubs	11	1	2002	≥1.5	3	2004	1	3
300	PA 6.75	12	3	2002	0.5	2	2003	2	1
301	PA 7	12	3	2003	0.5	2	2004	2	1
302	Wea	12	3	2004	0.5	2	2004	2	3
303	Pana	12	3	2004	0.5	2	2004	2	3
Includes inds. born outside the 1991-2006 cohort analysis period
